# Supplementary material for: Vanillic acid and methoxyhydroquinone production from guaiacyl units and related aromatic compounds using Aspergillus niger cell factories
Source: Microb Cell Fact. 2021 Aug 3;20:151. doi: 10.1186/s12934-021-01643-x (PMC8336404; doi:10.1186/s12934-021-01643-x)
Supplement: Supplementary file 2 — Additional file 2: Table S1. Molar and mass yield on vanillin, vanillic acid or methoxyhydroquinone production from 5 mmol/L on guaiacyl units and related aromatic compounds obtained by ∆vdhA, ∆vhyA and ∆mhdA. Mean values and standard deviations of three biological replicates. Table S2. Transcriptome data of hqdA and NRRL3_4956. Fold change (log2) compared to a no carbon source control and p-values were calculated with DESeq2. Table S3. Primers used in this study. In red are the regions overlapping pyrG. Table S4. Fungal genomes used for the phylogenetic study of VdhA and MhdA. Genomes were obtained from JGI MycoCosm (https://mycocosm.jgi.doe.gov/mycocosm/home). Table S5. Amino acid sequences used for the phylogenetic analysis of MhdA and VdhA that were curated manually or with the gene prediction software Augustus. [file 12934_2021_1643_MOESM2_ESM.xlsx]

## Sheet: Info sheet
Vanillic acid and methoxyhydroquinone production from guaiacyl units using Aspergillus niger cell factories
Ronnie J.M. Lubbers,1 Adiphol Dilokpimol,1 Paula A. Nousiainen,2 Răzvan C. Cioc,3 Jaap Visser,1 Pieter C. A. Bruijnincx,3 and Ronald P. de Vries1,*
1 Fungal Physiology, Westerdijk Fungal Biodiversity Institute & Fungal Molecular Physiology, Utrecht University, Uppsalalaan 8, Utrecht, 3584CT, The Netherlands.
2 Department of Chemistry, University of Helsinki, FI-00014, P.O. Box 55, A. I. Virtasen Aukio 1, Helsinki, Finland.
3 Organic Chemistry and Catalysis, Debye Institute for Nanomaterials Science, Utrecht University, Universiteitsweg 99, 3584 CG Utrecht, The Netherlands.
Corresponding Author
* Email: r.devries@wi.knaw.nl
Additional file 2
Contains 5 tables

## Sheet: Table S1
Table S1. Molar and mass yield on vanillin, vanillic acid or methoxyhydroquinone production from 5 mmol/L on guaiacyl units and related aromatic compounds obtained by ∆vdhA, ∆vhyA and ∆mhdA. Mean values and standard deviations of three biological replicates.
	∆vdhA		∆vhyA		∆mhdA
Starting substrate	Vanillin		Vanillic acid		Methoxyhydroquinone
	Molar yield	Mass yield	Molar yield	Mass yield	Molar yield	Mass yield
	(%)	(%)	(%)	(%)	(%)	(%)
Coniferyl alcohol	-	-	95.5 ± 1.47	89.2 ± 1.37	73.3 ± 2.74	57.0 ± 2.13
Ferulic acid	-	-	96.0 ± 1.84	83.2 ± 1.60	78.7 ± 2.49	56.9 ± 1.79
Vanillyl alcohol	1.6 ± 0.74	1.6 ± 0.73	56.0 ± 1.13	61.0 ± 1.23	62.7 ± 2.61	57.0 ± 2.37
Vanillin	80.3 ± 2.67	80.3 ± 2.68	31.5 ± 14.17	34.8 ± 15.66	67.9 ± 25.69	62.5 ± 23.66
Vanillic acid	-	-	96.3 ± 3.72	96.3 ± 3.72	80.8 ± 8.27	67.4 ± 6.89
Veratryl alcohol	-	-	22.3 ± 1.02	22.3 ± 1.23	42.3 ± 6.34	42.3 ± 6.35
Veratric aldehyde	-	-	69.6 ± 0.75	70.5 ± 0.75	65.5 ± 6.04	54.5 ± 5.03
Veratric acid	-	-	47.8 ± 19.03	44.1 ± 19.25	48.5 ± 10.81	25.4 ± 12.05

## Sheet: Table S2
Table S2. Transcriptome data of hqdA, NRRL3_4956 and NRRL3_10129. Fold change (log2) compared to a no carbon source control and p-values were calculated with DESeq2.
	Conferyl alcohol				Ferulic acid				Vanillic acid				Veratric acid
Gene id (JGI)	FPKM	Fold change (log2)	p-value		FPKM	Fold change (log2)	p-value		FPKM	Fold change (log2)	p-value		FPKM	Fold change (log2)	p-value	Description
NRRL3_02644	646.575	3.50538	1.09789e-48		219.65	2.09757	7.5002e-18		297.19	2.41977	1.70836e-23		225.56	1.84338	2.37109e-13	Hydroxyquinol 1,2-dioxygenase
NRRL3_04956	549.19	3.96877	6.97718e-87		445.48	3.80936	4.49232e-80		694.745	4.33266	1.37042e-104		564.105	3.8463	1.29902e-81	Maleylacetate reductase
NRRL3_10109	65.975	4.00508	7.81641e-45		50.205	3.76196	5.30311e-32		60.985	3.92972	5.16071e-35		55.865	3.61636	6.24179e-29	MFS-type tetracycline resistance protein, TetA/multidrug resistance protein

## Sheet: Table S3
Table S3. Primers used in this study. In red are the regions overlapping pyrG.
Primer	Sequence 5’	Target
vdhA-5'F	GTGGAGACGTATACCCTGAAGG	5’ vdhA-pyrG-flanks
vdhA-5'R-pyrG	gcacttaccttcgcattttctggtatattTCTGCAGGATCAATCATGTTTCG
vdhA-3'F-pyrG	cctgtgttggttctcaggaactgcgaatatCTGCATGATATACGTGCATTGGT	3’ vdhA-pyrG-flanks
vdhA-3'R	CATGGCTTCTCCGCTTCC
vdhA-check F	CGAAACATGATTGATCCTGCAGA	Deletion verification vdhA
vdhA-check R	GGCTAGATTCAGTAGTAAACGTCG
vhyA-5'F	GCACAGCAGGTATCAGAGAGAG	5’ vhyA-pyrG-flanks
vhyA-5'R-pyrG	gcacttaccttcgcattttctggtatattTCCAAAGGTTCTGACAAAGAGGT
vhyA-3'F-pyrG	cctgtgttggttctcaggaactgcgaatatCGTTCCTTCTTCAACATGATTGGG	3’ vhyA-pyrG-flanks
vhyA-3'R	GCTTCTAGCCAACACCATGC
vhyA-Check-F	GCGAGGACATCATGTTACCA	Deletion verification vhyA
vhyA-Check-R	CAAATCATGGTTGCGCACTG
mhdA-5'F	CCTGCTATTCTTGTTTGACGG	5’ mhdA-pyrG-flanks
mhdA-5'R-pyrG	gcacttaccttcgcattttctggtatattGCATGATGGGTGATAGGTCTCAG
mhdA-3'F-pyrG	cctgtgttggttctcaggaactgcgaatatCCTTGAGCTTAGCCATTCCTCC	3’ mhdA-pyrG-flanks
mhdA-3'R	GGTAACCAAGCCGCAATTATGG
mhdA-Check-F	GCCGACCCCAAAGAATACC	Deletion verification mhdA
mhdA-Check-R	TCTCAAGGATGTAACCACGAG
omeA-5'F	GTGGAGGAAAAGGAGGCACG	5’ omeA-pyrG-flanks
omeA-5'R-pyrG	gcacttaccttcgcattttctggtatattTGCTGTATCTGCGGAGATGC
omeA-3'F-pyrG	cctgtgttggttctcaggaactgcgaatatGCCACACTGAATACAGGAATCTCC	3’ omeA-pyrG-flanks
omeA-3'R	CATCAGCCAGTTGAATCGCT
omeA-Check-F	CATCTCCGCAGATACAGCA	Deletion verification omeA
omeA-Check-R	GACGGCCCTCTTGACTG

## Sheet: Table S4
Table S4. Fungal genomes used for the phylogenetic study of VdhA and MhdA. Genomes were obtained from JGI MycoCosm (https://mycocosm.jgi.doe.gov/mycocosm/home).
Phylum	Clade	Fungi
Ascomycota	Dothideomycetes	Cochliobolus lunatus m118 v2.0
Ascomycota	Dothideomycetes	Mycosphaerella graminicola v2.0
Ascomycota	Dothideomycetes	Zymoseptoria pseudotritici STIR04_2.2.1
Ascomycota	Eurotiomycetes	Aspergillus fumigatus Af293 from AspGD (JGI)
Ascomycota	Eurotiomycetes	Aspergillus japonicus CBS 114.51 v1.0
Ascomycota	Eurotiomycetes	Aspergillus nidulans
Ascomycota	Eurotiomycetes	Aspergillus niger NRRL3
Ascomycota	Eurotiomycetes	Aspergillus oryzae RIB40
Ascomycota	Eurotiomycetes	Penicillium chrysogenum Wisconsin 54-1255
Ascomycota	Eurotiomycetes	Penicillium subrubescens FBCC1632 / CBS132785
Ascomycota	Eurotiomycetes	Talaromyces stipitatus ATCC 10500
Ascomycota	Leotiomycetes	Botrytis cinerea v1.0
Ascomycota	Pezizomycetes	Tuber borchii Tbo3840 v1.0
Ascomycota	Saccharomycotina	Saccharomyces cerevisiae S288C
Ascomycota	Saccharomycotina	Yarrowia lipolytica (strain CLIB122)
Ascomycota	Sordariomycetes	Fusarium graminearum v1.0
Ascomycota	Sordariomycetes	Magnaporthe grisea v1.0
Ascomycota	Sordariomycetes	Myceliophthora thermophila (Sporotrichum thermophile) v2.0
Ascomycota	Sordariomycetes	Neurospora crassa OR74A v2.0
Ascomycota	Sordariomycetes	Podospora anserina S mat+
Ascomycota	Sordariomycetes	Trichoderma reesei v2.0
Ascomycota	Taphrinomycotina	Schizosaccharomyces pombe
Basidiomycota	Agaricomycotina	Agaricus bisporus var bisporus (H97) v2.0
Basidiomycota	Agaricomycotina	Coprinopsis cinerea
Basidiomycota	Agaricomycotina	Dichomitus squalens CBS464.89 v1.0
Basidiomycota	Agaricomycotina	Laccaria bicolor v2.0
Basidiomycota	Agaricomycotina	Phanerochaete chrysosporium RP-78 v2.2
Basidiomycota	Agaricomycotina	Pleurotus ostreatus PC15 v2.0
Basidiomycota	Agaricomycotina	Postia placenta MAD-698-R-SB12 v1.0
Basidiomycota	Agaricomycotina	Pycnoporus cinnabarinus BRFM 137
Basidiomycota	Agaricomycotina	Trametes versicolor v1.0
Basidiomycota	Pucciniomycotina	Puccinia graminis f. sp. tritici v2.0
Basidiomycota	Ustilaginomycotina	Ustilago maydis 521 v2.0
Chytridiomycota	Chytridiomycota/Neocallimastigomycota	Piromyces finnis v3.0
Other	Mucoromycotina	Mucor circinelloides f. circinelloides 1006PhL
Other	Neocallimastigomycota	Orpinomyces sp.
Zygomycota	Mucoromycotina	Rhizopus delemar (oryzae) 99-880

## Sheet: Table S5
Table S5. Amino acid sequences used for the phylogenetic analysis of MhdA and VdhA that were curated manually or with the gene prediction software Augustus.
JGI Genome	Protein ID	Amino acid sequence
MhdA
Aspergillus nidulans	2099	MSTSSEPSPIPRHPISDLRKVFHYTDTMTRSPTRPNDPYSYAPGFGNRHQSEVIPGTLPAGQNNPQEPRFGLYTEGITYSAFTAPRRENYSTYMYRVRPAAAHDGYETDIEHKSHIENSLLTLNQRLCTLPSQGEWAPFPLPDVTKEGKIDFVDGLHTLGGSGDPNLREGVALYVFMINADMDHRAFCNTDGDFLIVPQLGSLDIQTELGMLFVQPGEICVVPRGVRFTVRLGKEGRGYIVEVWGSRWDLPDLGPIGGHGLANPRDFLHPVAHIDDLDALHENWTIVNKANGTLNAIIQDHSPFDVVAWHGNVVPYKYDLTKFASQNATSIDHTDPSINIVLSARSHDPNTPLADFLWFGPRWDVASNTFRLPYFHRNSATEFLASIYGNGLGRSDEFQ…
Aspergillus nidulans	6279	MPGSKYAIKDPFSYHTGLNSYHESTAIEDALPRPQSLPQRHGLGLYPERISGTSFTAKRAVNKQTFLYRILPSTAQSSWNRLSDHPLNHRSHSAELNFVPDQLIWPPAQVQEDKTFLDGLQMIGGAGDPTVKNGVAYYVYTCGLSMDEKQAFYSADGDMLIVAQTGILDIQTEMGDIRVRPREICVVPRGIRFRVSLPKGPSRGHVIEAYSGHFDLPELGPIGSLGLANVRDFEIPRARYVDTEEITEVIAKFGGGVYSAEMKGSAFNAVAWHGTYYPFKYDLGKFMPMGSTLYDHQDPSIYVVLTCPSDKPDHAAVDFLVLGPRWMVMEDTFQIPYFHRNTMSEFSSVISGGFDLSRVPTPMYGMSGLHNVLSPHGLSAPETENAIKKVLRPERVPDD…
Coprinopsis cinerea	5327	MGSAASGATAKGAYATEATKEDPYIYQPGFGNRFASEALPGVLPVGQNSPQRVKYDLYAEGLTGASFVAPRAENLSAWLYRIRPSVAHRGFTRLPDNPDMESCFLPLNPKVHVSPTQLAWRPFDLPPDSEKVDFVQGLKTVAGNGDPTLHEGLAIHMYLANTSMGKKAFCNNDGDILILPQQGRLDIQTEFGRMMVRSGELCVIQRGMKFKVVLPDGPSRGYIQEIYGQHYVLPELGPLGGYGLANARDFEHPVASFDIDQSPWEIIYKVGGQLHLCNQDHTPFDVVAWTGNYVPYKYALEKFINVGSISKDHIDPSIFCVLTAKSKQPNVPLCDFLIFSPRWDVATDTFRPPYYHRNSSTEFMGLIYGVYEGRSDGFQPGGASYETGFCPHGVSYEEW…
Fusarium graminearum v1.0	7457	MNWILFMLIAIATQLVTMPVTNFSTSEKYSYLNGFDSFHESEAIKGALPIGANSPQKPPYGLYAEKLSGTAFTAPRHENRQTWLYRVLPSASHSTYQRFSNASEPILKAKLNYVPQQLRWDPFDIDEQVDWVTGIKLVSGAGDPTMKTGIGIYVFAAGKDMDEKTAMYSSDGEMLVVAQHGVLDIQTELGRLLVRPNEIAVLPRGIRYRVTLPEGPIRGYILELYQGHFQLPELGPIGSNCLANPRDFQIPVADFQEDTTSTWIILNKFNNELFVAQQGHTPFDVVSWHGNYPYKYDLGRFSVIGSISFDHPDPSIYTVLTGPSDRPGTAIADFVIFPPRWLVQEDTFRPPWYHRNTMSEFMGLICGQYDAKTGGGFQPAGASLHNVMTAHGPDADSFE…
Magnaporthe oryzae 70-15 v3.0	9956	MPATEFEFKEKYRYQNGFDSYLESEAVPGALPIAQNSPQKPPHGLYAEKLSGTAFTAPRNENKQSWLYRILPSCAHPPFQPQHEHKDEMARFAPLSRLHYIPNQLRWDPFDHDPQSDFVSGLHLIAGAGEPTLKHGIGMFVYAAGKSMSTSSAFYSADGDLLIVAQSGVLDIRTELGWLLVRPLEIAVIPRGIRFQVLLPEGTGPARGYALELYQGHFALPELGPIGSNGLANARDFQAPVACFSEDHGPTAFSAGPSAPRDGYEVTAKFNNTLFATRQAHTPFDVVAWHGNYYPFKYDLGRFNTIGAISYDHPDPSIFTVLTAPSDHAGTAVADFVIFPPRWLVGEDTFRPPWYHRNTMSEFMGLITGDYDAKKGGKGGFVPGGASLHNVMSGHGPDA…
Penicillium chrysogenum Wisconsin 54-1255	147053	MPATESLLDTGEYQKIFHWAETQKDGTIPSFNTRRNDPYEYQSGFGNAFTSEAIPGTIPQGQNNPRKVRFGLYAEQITATAFVAPRQCNKKAWLYRIRPAVAHQGFTEMPDNEDIEANFLSFNPRIHVSPTQLAWHPFDIPESGEVDFVSGLKTVAGSGDPMLREGLATHVYVANASMKKKAFVNSDGEFLIVPQQGALDIQTEFGPLFVQPGEIVIIQRGIRFTVSLPDGPSRGYVLEVWGTHFELPELGPLGANGLANERDFLSPLARYEVGQERWEIIYKLGGKFFKSTQDHSPYDVVAWHGNYVPYKYDLTKFVNVGSISVDHIDPSIFCVLTAKSRDPTAPLADFLTFSPRWDVASHTYRPPYYHRNAASELMGLIYGGYGGRSDAFQPGSVSF…
Phaeomoniella chlamydospora UCRPC4	5275	MATAVQAWTTEPRPDDPYAYQTGFGNRFATEAIPGTLPHAQNTPQKCKYDLYSEQLNGTSFVSSRGFQQHAWFYRILPSVAHRPLERIYSGNYFETNFAPSNPKVQFAPKELAWDPFDLPDENESVDFVQGIRTIGGHGDPTTKEGLAVHIYTANTSMEKRAFCSTDGDMLLLPQHGRLDIQTEMGKMMVRPGELAVIQAGLRFKVSLPDGPSRGYIQEIFGAHYELPELGVVGSNGCALPRDFEYPLAHFDIDQSPWTIVYKLCGELFACQQDHTPFDVVAWHGNYAPYKYQLERFINVAHVDRDQSDPTCYCVLTAKSKIPGVALTEFLIFTPKWIATQNTFRPPYYHRNVASEVMGMMYGEWKGTGHVLAPGGLSYEPSFLPHGESQERFLEAASW…
Pycnoporus cinnabarinus BRFM 137	6432	MSTFGASAQTTFSVPPNERDPYRYHVGFGNRFASEAIPGTLPFAQNNPQKVKYDLYTEGINGTPFVTPRRENQSCWLYRIRPSVAHKGFENLPDNPDLEACFLPLNPKVHFSPTQLAWHPFDIPSESEKTNFVSGLKTLAGNGDPTLREGLAVHVYAANESMEETAFCDGDGDFLILPQQGRLDIQTEVGKLMVRPGELVVIQRGIKYKVGLPDGPSRGYILEIFGSHFELPDLGPLGTHGLANSRDFEHPVASFDIDHSPWETVIYKVGGKLFSCKQDHTPFDVVAWAGNYVPYKYAMEKFVHVGSIQRDQLHPSIFCVLTARSKTPGAPLADFLIFSGRWDVATGTFRPPYYHRNCASEMMGLIYGDYGGRSDSFAPGGFSFENGFCPHGVSYEEFK…
Rhizopus delemar 99-880	4573	MADYEYMNGFGNHFSSEALPDALPKGQNTPQKCPYNLYAEQLSGTAFTVPRTHNQRSWLYRIRPSVVHAPFKPCDLSNLLVSKYGGDDVLITPTQIRWSPFDLPKDDEKVNFIQGLKSLAGAGDPACRSGLAVHIYTANTDMGKTAFYNSDGDFLIVPQQGTLDIYTEFGKIKASPNEIVVIQRGVRYSVSLADGNSRGYVLEVFGAHFELPDLGPIGANGLANPRDFMTPTASFEKEDNVEWEIITKFNGKLFSAKQSHTPFDVVAWHGNYAPYKYNLANFCTINSVSFDHIDPSIFTVLTAKSDTPGVAIADFVIFPPRWAVTENTFRPPYFHRNCMSEFMGLITGDYDGKADGFLPGGGSLHSIMTPHGPDAAVFEAASSAELKPAYVGKGNQAFM…
Talaromyces stipitatus ATCC 10500	4385	MGEFMRIPSEESLSDTSPLKSKYGRSATDCYTSPPTASDPYRYMLGFGNLFVSEAVPGTLPEGGRNVPQRCAFGLYSEQLNGTSFISSRQTLQHVWMYRIRPSVAHRPLQCMAANDDIEACFSPSNQCIKYTPLSYTWGPLEIPESMTRTTFLSGLKTMGGHGDPTNKEGIAIHMYAANASMENEAFCNNDGDFLIIPSEGALDIQTELGRMMVTPGEVCVIQAGIRWKVNLPRGKARGYVQEIFGSHYELPELGPLGSNGMALPRDFETPVASFDIDETKWTIIHKLTGDLFSYEQAWTPFDVVAWHGNYAPYKYELSKFVSFNSTLKEQVDPTIHTVLMARSKIPGVSLTEFAAFLPKWQTSTNTFRPPYYHRNMATEIGGLIYGQYGGSSREQVAG…
VdhA
Aspergillus fumigatus Af293	4809	MSTIPLIVDGRDVLSPVQGTVVNEYAQEPVLYQSATKELALQAAQSSAQAFASWSKTTPIERRTLLFKLAQVLRNRAKEIKRVCDEEIHCGPRWAEIITNDAIGLIEEYGALTTSIATGSLPFIQHGHGLVLKEPLGVVLGIAPWNAPMILGLRAVVAPIAAGNVAILKGSELSPQTHYLVASLFQEAGFPPGVLNFLLYRPQDAPDIFDVLINHPAIKKCNFTGSTQVGRIIASQAALALKPVLLELGGKNFAVVLDDADLDLAAREITKGAFLNNGQICMSTDLVLVTTAVASALEDKILAILQDINTPSVLISPAAKSKVEMLVSDAHDRGAQIHAHPMGHDASPRSFPPTVVTGLTPEMKLYEIESFAPVVGIMAVEREEQFMAIIEAAKYGLSS…
Aspergillus oryzae RIB40	1779	MSTIPLIIDGEDVLLPHDRHGTVANAYAEGPTLYQGATKELALQAAQSSAQAFAAWSKTTPIERRTLLFKLAEVLRSRAEEIKRVCDQEISCGPLWAEIITDGAIGMIEEYGALTTSIATGSLPFIQNGYGLVLKEPLGVVLGIAPWNAPIILGLRAVVAPIAAGNVAILKGSELSPQTHYLLASLFRQAGFPPGVLNFLLHRPEDAPEIFDVLINHPDIKKCNFTGSTHVGRIIASQAALALKPVLLELGGKNFTVVLDDADLDLAAQEITKGAFLNNGQICMSTDKVLVTTAVAPALEAKILAILRSINTTSVLISPSAKAKVESLVSDARDKGAQIHTSPTTVNHDVSNRNYPPTVVTGLTPEMKLFEIETFGPVVGIVVVETEEQMTAIIQAANY…
Botrytis cinerea v1.0	9835	MSPSATEAIGTTAKTSSKINDEVSSSTSTHTIPLIINNEPHQSSRTFPVYSPADNSHLHNCVSASASDIDLALDTAQKAYPAWSRLPPPQKRDIFLRAAEIMLEQKSILEEHDLRTGADPIWAGFNPHLAREGLLDVAGRITSIAGSIPMTSEEGRSALVYKEPYGVILGAAPWNAPYILGFRSITYALAAGNCAILKAPEFSPMCSWHICDILHKAGLPKGVLTYIAISSEDAPARTAQMIESPIIKKINFTGSTRVGRVYGELAGKNLKPVILELGGKASVIVWEDADLKLAAVECAKGAFLHSGQICMSTERILVHKNVAAEFEKELAAATAKMFPSPTALINSQGVSKNASLISDSLSKGGSILHGTPPTDSSPTTKMSPVILKSVNPSMSIYRE…
Penicillium subrubescens FBCC1632 / CBS132785	10126	MRKYRRGGDSPSISSGSEDGVAGIIKTTDVSVKYDIGGRTPDDRSRDGKHANPGTDQAWASCPNNSAEDVDVAVQNSHAAFEEFRKVSPRQRAKWLLKWHDLATQARDDLAQIVTHETGKPLAESYGELDYSLGFLWWFAGEAERIQGTVSVPAAANRRLFTIKQPIGVAAALVPWNFPVAMVLRKVGAAMAAGCTMVVKPSPETPISALVLAELAQRAGIPAGVLNVLTTDLENTPPLSEALCKHPLVKKVTFTGSTRVGKLVAGHCAQGLKKLTLELGGNCPFIVFDDANIDQALDQLMALKWRHAGQACITANRIYVQAGIHDRFASLLKERTSALVVGHGASAHTTMGPLTTPRSIDKAISQVEDARKHGAQVILGGKPLTSQKGYFFEPTILSG…
